# Supplementary material for: Genome-wide association analysis of sucrose and alanine contents in edamame beans
Source: Front Plant Sci. 2023 Feb 3;13:1086007. doi: 10.3389/fpls.2022.1086007 (PMC9935843; doi:10.3389/fpls.2022.1086007)
Supplement: Supplementary Table 1 — Germplasms utilized in present study and their populational structure [file Table_1.xlsx]

## Sheet: Sheet1
PI	Cluster	Geographical origin	Maturity group
PI398401	1	SOUTH KOREA	NA
PI398615	1	SOUTH KOREA	IV
PI398904	1	SOUTH KOREA	III/IV
PI399069	1	SOUTH KOREA	IV
PI408065	1	SOUTH KOREA	NA
PI408072	1	SOUTH KOREA	IV
PI408125B	1	SOUTH KOREA	NA
PI408179	1	SOUTH KOREA	IV
PI408263	1	SOUTH KOREA	III
PI408291	1	SOUTH KOREA	NA
PI408298A	1	SOUTH KOREA	IV
PI408299	1	SOUTH KOREA	IV
PI408334	1	SOUTH KOREA	NA
PI423763	1	SOUTH KOREA	IV
PI424189	1	SOUTH KOREA	NA
PI424255B	1	SOUTH KOREA	IV
PI424313	1	SOUTH KOREA	IV
PI424314	1	SOUTH KOREA	IV
PI424470	1	SOUTH KOREA	IV
PI424516	1	SOUTH KOREA	IV
PI424518	1	SOUTH KOREA	IV
PI424537	1	SOUTH KOREA	NA
PI424571	1	SOUTH KOREA	IV
PI424574	1	SOUTH KOREA	IV
PI458125	1	SOUTH KOREA	IV
PI548351	1	SOUTH KOREA	NA
PI91684	1	SOUTH KOREA	IV
PI157424	2	SOUTH KOREA	IV
PI339983	2	SOUTH KOREA	IV
PI339990	2	SOUTH KOREA	IV
PI398198	2	SOUTH KOREA	IV
PI398201	2	SOUTH KOREA	IV
PI398222	2	SOUTH KOREA	IV
PI398256	2	SOUTH KOREA	IV
PI398319	2	SOUTH KOREA	IV
PI398342	2	SOUTH KOREA	IV
PI398379	2	SOUTH KOREA	IV
PI398450	2	SOUTH KOREA	IV
PI398531	2	SOUTH KOREA	IV
PI398532	2	SOUTH KOREA	IV
PI398735	2	SOUTH KOREA	IV
PI398759	2	SOUTH KOREA	IV
PI398802	2	SOUTH KOREA	IV
PI398854	2	SOUTH KOREA	IV
PI398872	2	SOUTH KOREA	IV
PI398879	2	SOUTH KOREA	IV
PI398891	2	SOUTH KOREA	IV
PI408058	2	SOUTH KOREA	NA
PI408064	2	SOUTH KOREA	IV
PI408109A	2	SOUTH KOREA	IV
PI408228B	2	SOUTH KOREA	IV
PI408233B	2	SOUTH KOREA	IV
PI423750	2	SOUTH KOREA	IV
PI423830B	2	SOUTH KOREA	IV
PI424151	2	SOUTH KOREA	NA
PI424233	2	SOUTH KOREA	IV
PI424250A	2	SOUTH KOREA	IV
PI424292	2	SOUTH KOREA	IV
PI424322	2	SOUTH KOREA	IV
PI424377	2	SOUTH KOREA	IV
PI424385	2	SOUTH KOREA	IV
PI424459	2	SOUTH KOREA	IV
PI424484B	2	SOUTH KOREA	IV
PI424493A	2	SOUTH KOREA	IV
PI424546A	2	SOUTH KOREA	IV
PI424558A	2	SOUTH KOREA	IV
PI424576	2	SOUTH KOREA	NA
PI424586	2	SOUTH KOREA	NA
PI424590A	2	SOUTH KOREA	IV
PI424590B	2	SOUTH KOREA	IV
PI438300	2	SOUTH KOREA	IV
PI442007B	2	SOUTH KOREA	IV
PI458021	2	SOUTH KOREA	NA
PI458031	2	SOUTH KOREA	IV
PI458136	2	SOUTH KOREA	IV
PI509086	2	SOUTH KOREA	L
PI561345	2	China	E
PI70243	2	China	IV
PI86134.4	2	Japan	IV
PI96118	2	North Korea	IV
PI96550	2	North Korea	IV
PI124871	3	Japan	NA
PI181564	3	Japan	L
PI181565	3	Japan	L
PI181569	3	Japan	L
PI187154	3	Japan	L
PI196149	3	Japan	NA
PI19986	3	Japan	IV
PI200544	3	Japan	L
PI243527	3	North Korea	IV
PI243529	3	Japan	IV
PI243545	3	Japan	IV
PI243551	3	Japan	III
PI248510	3	Japan	L
PI248514	3	Japan	IV
PI398238	3	SOUTH KOREA	IV
PI398240	3	SOUTH KOREA	IV
PI398263	3	SOUTH KOREA	V
PI398925	3	SOUTH KOREA	IV
PI399053	3	SOUTH KOREA	IV
PI407748	3	China	V
PI408076B	3	SOUTH KOREA	IV
PI408254	3	SOUTH KOREA	L
PI416813	3	Japan	L
PI416888	3	Japan	IV
PI416892	3	Japan	NA
PI416928	3	Japan	L
PI416947	3	Japan	L
PI417006	3	Japan	NA
PI417021	3	Japan	IV
PI417047	3	Japan	L
PI417163	3	Japan	NA
PI417206	3	Japan	L
PI417238	3	Japan	IV
PI417270	3	Japan	L
PI417322	3	Japan	V
PI423743B	3	SOUTH KOREA	V
PI423823	3	SOUTH KOREA	V
PI423909	3	Japan	L
PI424237A	3	SOUTH KOREA	NA
PI424312	3	SOUTH KOREA	V
PI424450	3	SOUTH KOREA	IV
PI424564	3	SOUTH KOREA	IV
PI437734	3	China	V
PI458141	3	SOUTH KOREA	NA
PI458159	3	SOUTH KOREA	V
PI458242	3	SOUTH KOREA	L
PI458245	3	SOUTH KOREA	L
PI506530	3	Japan	L
PI506555	3	Japan	L
PI506556	3	Japan	L
PI506569	3	Japan	L
PI506570	3	Japan	L
PI506592	3	Japan	NA
PI506593	3	Japan	L
PI506594	3	Japan	V
PI506603	3	Japan	L
PI506606	3	Japan	L
PI506616	3	Japan	L
PI506618	3	Japan	L
PI506679	3	Japan	L
PI506680	3	Japan	L
PI506730	3	Japan	V
PI506735B	3	Japan	L
PI506752	3	Japan	V
PI506789	3	Japan	IV
PI506790	3	Japan	NA
PI506797	3	Japan	V
PI506890	3	Japan	V
PI506903	3	Japan	NA
PI506937	3	Japan	IV
PI506990	3	Japan	L
PI507042	3	Japan	L
PI507121	3	Japan	V
PI507179	3	Japan	NA
PI507336	3	Japan	L
PI507359	3	Japan	L
PI507428	3	Japan	NA
PI507438	3	Japan	L
PI507449	3	Japan	IV
PI507469	3	Japan	L
PI507523	3	Japan	NA
PI507570	3	Japan	NA
PI509093	3	South KOREA	L
PI532469	3	Japan	E
PI548457	3	Japan	L
PI548486	3	Japan	L
PI548624	3	United States	E
PI549065	3	Japan	NA
PI561292A	3	Taiwan, China	E
PI561292B	3	Taiwan, China	NA
PI567764	3	China	V
PI578467	3	China	L
PI578470	3	China	L
PI587587B	3	China	L
PI81029.1	3	Japan	IV
PI86134.1	3	Japan	IV
PI398779	3	SOUTH KOREA	V
PI408051	3	SOUTH KOREA	L
PI417159	3	Japan	V
PI417491	3	Japan	V
PI458251	3	SOUTH KOREA	L
PI506637	3	Japan	E
PI506735A	3	Japan	L
PI506746	3	Japan	V
PI507031	3	Japan	V
PI507123	3	Japan	IV
PI561293	3	Taiwan, China	IV
PI96783	3	North Korea	IV
