# Supplementary material for: Genome-wide association analysis of sucrose and alanine contents in edamame beans
Source: Front Plant Sci. 2023 Feb 3;13:1086007. doi: 10.3389/fpls.2022.1086007 (PMC9935843; doi:10.3389/fpls.2022.1086007)
Supplement: Supplementary Table 2 — Sucrose and Ala contents in the edamame beans harvested from Blacksburg (VA), Portageville (MO), and Fayetteville (AR) in the years of 2018 and 2019. [file Table_2.xlsx]

## Sheet: AR 2018
Name	Sucrose	Alanine
JYC-1	31.83	0.31
PI124871	38.12	1.1
PI243551	34.18	1.76
PI398401	30.43	0.87
PI408065	49.58	2.46
PI408125B	22.38	0.72
PI408263	41.52	1.07
PI408291	17.03	0.84
PI408334	20.65	0.92
PI416892	65.54	2.9
PI417006	27.65	0.72
PI417163	40.12	1.99
PI424151	27.39	1.94
PI424189	23.34	0.64
PI424237A	50.39	1.76
PI424537	24.12	1.37
PI424576	64.5	4.05
PI424586	68.99	3.6
PI458021	20.46	1.66
PI458141	18.76	0.72
PI506790	44.67	1.58
PI506903	49.82	1.24
PI507179	48.21	2.78
PI507428	63.86	3.41
PI507523	48.97	1.71
PI507570	40.92	0.75
PI548351	17.11	0.62
PI549065	32.51	1.23
PI561292B	29.49	0.48
PI561293	26.17	1.2
UA5612	40.31	0.99

## Sheet: AR 2019
Name	Sucrose	Alanine
JYC-1	56.14	1.82
MFL-159	42.75	2.03
PI181565	53.13	2.72
PI181569	47.56	1.42
PI187154	59.01	1.55
PI200544	53.82	1.83
PI243527	37.8	0.42
PI248510	56.95	1.31
PI248514	38.42	1.13
PI339983	39.22	1.33
PI398222	34.94	0.92
PI398256	32.69	1.56
PI398263	56.03	1.43
PI398532	32.38	1.23
PI398735	28.55	0.61
PI398872	29.16	1.25
PI398879	32.17	1.97
PI398891	27.69	0.41
PI398904	38.79	2.68
PI399053	29.36	3.18
PI407748	56.76	2.05
PI408064	54.55	1.65
PI408072	37.58	1.66
PI408076B	39.86	2.27
PI408179	37.42	2.27
PI408233B	38.36	1.04
PI408263	46.9	0.5
PI408299	57.1	2.09
PI416813	38.08	0.83
PI416928	51.04	1.02
PI416947	45.88	0.61
PI417047	44.74	0.82
PI417159	36.26	0.72
PI417206	51.54	1.62
PI417238	50.52	1.15
PI417322	41.79	1.23
PI417491	40.24	0.62
PI423743B	53.51	2.34
PI423823	55.62	2.59
PI423909	85.05	3.2
PI424189	41.06	1.03
PI424292	35.23	1.84
PI424312	62.7	3.96
PI424459	36.83	1.04
PI424571	34.19	0.52
PI424574	51.4	1.35
PI437734	69.71	2.86
PI442007B	45.84	1.03
PI458125	28.94	1.24
PI458136	21.13	1.87
PI458159	63.78	3.89
PI458242	49.49	1.97
PI458251	74.22	2.07
PI506530	56.12	1.25
PI506556	56.1	0.72
PI506569	47.75	1.03
PI506593	34.88	1.05
PI506603	53.39	1.03
PI506616	55.72	0.83
PI506618	57.81	1.22
PI506679	42.19	1.65
PI506680	43.27	1.13
PI506730	51.61	2.3
PI506735A	70.04	2.97
PI506735B	51.92	0.41
PI506797	34.91	0.61
PI506890	69.1	1.85
PI506990	31.56	0.61
PI507031	46.73	0.82
PI507042	51.87	2.67
PI507121	61.23	2.87
PI507123	33.17	1.02
PI507336	36.7	3.3
PI507359	36.26	1.12
PI507428	74.8	2.12
PI507438	47.69	1.42
PI507469	43.34	1.12
PI509086	43.62	1.12
PI509093	38.94	1.65
PI548457	47.76	0.41
PI548486	63.18	2.87
PI561293	55.33	1.33
PI567764	51.12	0.31
PI578470	74.19	2.65
PI587587B	55.45	4.3
R05-1947(DeltaSoy947)	43.32	1.85
R07-10396	63	3.45
R07-10397	44.42	2.75
R07-7628	43.13	1.02
R07-7722	62.51	2.06
R08-4004	91.92	5.82
R08-4014	53.99	3.59
R09-345	39.18	2.03
R10-2867	34.34	2.27
R10-2929	57.77	1.65
R10-9266	52.67	1.55
R11-3765	56.66	2.07
R11-3896	50	2.29
R12-2728	42.84	1.02
R12-2766	43.84	2.12
R12-2800	55.77	1.04
R12-2953	48.38	1.86
R12-2982	54.78	0.86
R12-3127	51.26	1.67
R12-9730	59.16	1.79
R12-9774	43.7	0.63
RM-9508(KK-08)	53.71	0.62
UA5612	45.78	1.9
V09-4192	42.79	1.03
V10-3637	40.09	2.67
V10-3653	45.32	1.23
V13-0329	47.4	2.06
V13-1559	71.33	5.43
V13-1644	47.34	0.41
V15-0354	39.2	2.45
V15-0414	29.85	1.03
V15-0424	46.17	0.52
V15-0518	45.34	1.87
V16-0141	54.94	0.62
V16-0511	56.93	1.65
V16-0521	49.76	0.65
V16-0565	52.5	6.37
V16-0611	53.89	2.46
V16-0624	42.53	1.66
V16-0684	41.99	1.67

## Sheet: MO 2018
Name	Sucrose	Alanine
FC19976-2	30.25	1
MFL-159	47.72	3.09
PI157424	31.16	1.07
PI181564	49.86	2.49
PI181565	36.44	1.86
PI181569	40.24	3.54
PI187154	46.66	1.85
PI19986	40.71	1.29
PI200544	54.87	3.27
PI243529	28.58	0.67
PI243545	46.31	2
PI248510	36.39	2.13
PI248514	36.98	1.8
PI339983	41.1	1.11
PI339990	39.9	0.66
PI398198	33.39	1.44
PI398201	44.33	1.55
PI398222	40.69	1.58
PI398238	41.41	3.48
PI398240	52.69	2.74
PI398256	34.78	1.05
PI398263	43.61	2.41
PI398319	33.53	1
PI398342	28.6	1.93
PI398379	34.01	2.23
PI398450	48.35	3.32
PI398531	34.61	0.68
PI398532	34.07	0.85
PI398615	31.42	3.19
PI398735	38.36	0.55
PI398759	39.79	2.55
PI398779	49.99	2.41
PI398802	40.79	1.23
PI398854	39.06	2.17
PI398872	38.32	1.3
PI398879	29.34	0.38
PI398891	30.84	1.93
PI398904	39.04	2.25
PI398925	40.73	2.27
PI399053	45.07	2.29
PI399069	32.25	1.92
PI407748	56.01	5.19
PI408051	44.61	3.34
PI408064	25.36	1.09
PI408072	30.28	1.78
PI408076B	50.55	3.46
PI408109A	44.52	1.37
PI408179	22.42	1.84
PI408228B	26.21	0.15
PI408233B	44.98	1.65
PI408254	42.1	2.48
PI408298A	30.3	2.57
PI408299	30.43	0.64
PI416813	55.79	3.07
PI416888	41.65	0.27
PI416947	45.15	2.24
PI417021	32.44	2.25
PI417047	39.16	3.39
PI417159	52.64	2.4
PI417206	44.72	2.24
PI417238	43.86	1.6
PI417270	41.07	2.03
PI417322	51.52	2.56
PI423743B	53.54	3.39
PI423750	44.06	0.99
PI423763	27.49	2.61
PI423823	41.76	2.7
PI423830B	38.32	0.61
PI423909	33.78	3.76
PI424233	36.59	0.53
PI424250A	38.59	0.41
PI424255B	27.59	0.55
PI424292	37.77	1.05
PI424313	34.3	2.1
PI424314	33.28	1.63
PI424322	37.03	1.93
PI424377	33.38	2.49
PI424385	36.7	2.13
PI424450	43.61	2.63
PI424459	32.57	1.16
PI424470	30.14	1.27
PI424484B	46.25	1.98
PI424493A	31.06	0.33
PI424516	27.84	2.65
PI424518	35.65	2.23
PI424546A	26.97	0.43
PI424558A	34.05	2.63
PI424564	27.12	0.95
PI424574	35.91	1.9
PI424590A	34.62	0.67
PI424590B	40.94	1.12
PI437734	54.09	3.09
PI438300	25.7	1.68
PI442007B	36.91	1.19
PI458031	35.2	0.91
PI458125	30.31	2.66
PI458159	49.33	2.19
PI458245	31.77	0.65
PI506530	52.15	1.14
PI506555	37.14	2.04
PI506556	40.99	1.26
PI506569	38.72	1.76
PI506570	41.12	1.46
PI506593	33.06	0.43
PI506637	39.43	0.31
PI506679	39.03	1.78
PI506680	34.21	1.03
PI506730	49.37	2.49
PI506735A	38.37	0.78
PI506735B	49.04	1.5
PI506746	35.08	0.27
PI506752	40.85	0.8
PI506789	39.09	0.45
PI506937	42.94	1.05
PI506990	57.67	2.91
PI507031	49.26	1.78
PI507042	69.01	6.04
PI507121	57.4	2.81
PI507123	27.61	1.57
PI507336	49.98	1.37
PI507359	27.23	0.49
PI507438	48.34	2.16
PI507449	44.6	2.49
PI507469	42.79	0.76
PI532469	58.2	3.39
PI548624	37.83	0.26
PI561292A	53.98	4.03
PI561345	44.64	1.57
PI567764	40.74	0.97
PI578467	42.42	2.51
PI70243	31.45	1.05
PI81029-1	27.29	0.6
PI86134-1	35.96	1
PI86134-4	33.65	1
PI91684	35.71	0.82
PI96118	32.53	0.9
PI96550	30.9	1.57
PI96783	34.85	1.62
R05-1947(DeltaSoy947)	43.05	2.1
R07-10396	46.25	2.85
R07-10397	40.39	2.51
R07-589	33.25	1.7
R07-7628	37.24	2.38
R07-7722	49.22	2.07
R08-4004	50.72	2.3
R08-4011	24.69	2.54
R08-4014	67.32	3
R09-345	33.92	0.25
R10-2867	39.73	2.49
R10-2929	43.21	1.08
R11-3765	41.89	1.58
R11-3896	44.76	2.67
R12-2766	29.6	1.88
R12-2800	46.75	1.65
R12-2953	47.93	2.82
R12-2982	45.33	2.64
R12-3127	41.96	1.62
R12-9730	41.61	1.5
R12-9774	34.84	3.2
RM-9508(KK-08)	38.01	1.98
UA5612	41.61	1.78
V10-3637	39.32	1.6
V10-3653	32.96	1.4
V13-0329	46.13	1.43
V13-1559	44.05	1.83
V13-1644	41.77	1.72
V15-0354	39.45	1.89
V15-0357	37.43	1.5
V15-0414	49.94	2.48
V15-0424	33.32	1.2
V15-0518	34.58	1.63
V16-0141	52.5	1.63
V16-0511	37.36	0.87
V16-0521	43.74	1.35
V16-0565	40.87	2.2
V16-0611	58.33	3.7
V16-0624	51.69	2.07
V16-0658	37.28	1.44
V16-0684	41.5	3.19

## Sheet: MO 2019
Name	Sucrose	Alanine
JYC-1	75.4	2.69
MFL-159	55.78	1.45
PI181565	30.2	2.03
PI181569	27.88	1.24
PI187154	33.74	1.8
PI200544	32.6	0.71
PI243527	42.53	0
PI243551	103.94	6.9
PI248510	35.18	1.01
PI248514	28.05	0.61
PI339983	49.09	0.31
PI398222	51.55	0.62
PI398256	45.34	0.2
PI398263	72.23	2.87
PI398401	44.54	1.45
PI398532	46.87	0.41
PI398735	48.19	0.21
PI398872	48.92	0.41
PI398879	59.7	0.41
PI398891	35.61	0.61
PI398904	53.81	1.92
PI399053	43.19	0.51
PI407748	54.96	4.38
PI408051	22.47	2.27
PI408064	47.08	0.41
PI408072	38.72	0.2
PI408076B	50.84	0.2
PI408125B	39.09	2.23
PI408179	52.9	1.43
PI408233B	66.05	1.42
PI408263	43.46	2.8
PI408291	39.19	1.65
PI408299	58.75	1.04
PI408334	56.77	0.42
PI416813	29.28	0.61
PI416888	65.24	1.21
PI416928	31.64	0.73
PI416947	29.65	1.86
PI417006	46.77	0.61
PI417047	27.91	1.74
PI417159	52.87	1.03
PI417206	32.94	4.75
PI417238	76.99	0.83
PI417322	38.1	0.51
PI417491	62.22	7.39
PI423743B	37.06	0.51
PI423823	61.71	1.54
PI423909	26.4	2.76
PI424189	45.32	1.04
PI424292	46.22	0.41
PI424312	43.74	2.27
PI424459	48.03	0.61
PI424537	35.6	0.41
PI424571	32.24	0.21
PI424574	51.73	0.42
PI424576	46.21	2.46
PI437734	58.85	1.73
PI442007B	60.77	0.62
PI458125	54.35	1.64
PI458136	47.7	1.03
PI458141	51.47	0.2
PI458159	45.37	2.25
PI458242	19.37	0.63
PI458251	28.27	1.03
PI506530	32.05	1.62
PI506569	30.28	2.35
PI506570	25.47	1.89
PI506593	27.37	1.67
PI506594	39.72	0.82
PI506603	27.2	0.21
PI506606	29.47	5.75
PI506616	26.92	0.41
PI506618	24.06	0.21
PI506679	23.67	3.14
PI506680	32.79	1.23
PI506730	51.49	1.03
PI506735A	28.23	2.32
PI506735B	25.96	2.28
PI506746	33.78	1.31
PI506752	24.95	0.2
PI506797	35.7	0.71
PI506890	53.09	0.61
PI507031	46.23	1.03
PI507042	33.7	8.68
PI507121	46.56	1.03
PI507123	44.79	1.83
PI507336	27.07	5.78
PI507428	70.49	2.67
PI507438	31.71	1.66
PI507469	26.19	0.62
PI507523	52.21	2.46
PI509086	23.46	0.63
PI509093	22.67	1.61
PI548351	37.52	0.82
PI548457	24.28	1.83
PI548486	18.57	0.31
PI549065	52.83	0.41
PI561292B	56.69	0.41
PI561293	54.07	1.05
PI567764	58.09	2.77
PI578467	25.43	1.01
PI578470	31.78	0.61
PI587587B	29.62	1.04
R05-1947(DeltaSoy947)	56.87	1.26
R07-10396	26.86	0.21
R07-10397	30.42	2.54
R07-7628	44.35	1.64
R07-7722	52.73	0.83
R08-4004	54.06	2.72
R08-4014	39.27	3.02
R09-345	24.97	1.14
R10-2867	43.46	0.83
R10-2929	50.37	1.36
R10-9266	58.84	2.9
R11-3765	62.29	1.87
R11-3896	58.47	3.73
R12-2728	49.66	1.45
R12-2766	42.34	1.35
R12-2800	63.85	1.04
R12-2953	50.85	3.3
R12-2982	54.19	1.44
R12-3127	49.44	1.25
R12-9730	53.48	1.65
R12-9752	53.43	3.92
R12-9774	45.89	2.3
RM-9508(KK-08)	58.22	1.48
UA5612	52.93	0.95
V09-4192	46.92	1.05
V10-3637	48.28	2.31
V10-3653	36.26	0.63
V13-0329	43.38	1.36
V13-1559	49.23	2.26
V13-1644	76.8	2.67
V15-0354	44.84	1.47
V15-0357	51.7	1.87
V15-0414	54.99	2.3
V15-0424	48.15	2.19
V15-0518	44.6	1.46
V16-0141	72.56	1.89
V16-0511	51.82	0.81
V16-0521	38.04	1.24
V16-0565	55.36	3.12
V16-0611	47.73	1.03
V16-0624	46.99	1.86
V16-0684	50.54	3.26

## Sheet: VA2018
Name	Sucrose	Alanine
FC19976-2	29.81	0.56
JYC-2	52.85	2.64
MFL-159	42.54	0.31
PI124871	46.55	0.26
PI157424	40.68	1.89
PI181564	51.94	0.59
PI181565	40.56	0.42
PI181569	45.76	0.75
PI187154	38.85	0.38
PI19986	39.19	0.8
PI200544	51.54	0.79
PI243529	38.08	0.55
PI243545	48.77	0.71
PI243551	57.99	0.71
PI248510	36.17	0.42
PI248514	29.14	1
PI339983	52.69	1
PI339990	39.52	0.45
PI398198	38.41	0.43
PI398201	37.61	0.24
PI398222	34.21	0.13
PI398238	34.03	0.69
PI398240	39.07	0.31
PI398256	32.68	0.12
PI398263	50.09	0.26
PI398319	48.41	1.38
PI398342	38.42	0.45
PI398379	36.28	0.23
PI398401	37.36	0.17
PI398450	38.24	1.39
PI398531	38.09	0.16
PI398532	39.87	0.31
PI398615	29.47	0.69
PI398735	40.19	0.52
PI398759	38.83	0.35
PI398779	34.98	0.09
PI398802	34.24	0.52
PI398854	37.32	1.08
PI398872	37.5	0.16
PI398879	37.36	0.32
PI398891	40.95	3.51
PI398904	49.32	1.84
PI398925	50.62	1.12
PI399053	46.08	0.23
PI399069	36.05	0.85
PI407748	60.54	0.96
PI408051	40.51	0.62
PI408058	44.61	0.46
PI408064	36.77	0.75
PI408065	49.28	1
PI408072	29.03	0.34
PI408076B	40.57	0.09
PI408109A	40.27	0.38
PI408125B	32.29	0.17
PI408179	27.05	0.31
PI408228B	26.6	0.13
PI408233B	51.65	2.52
PI408254	39.25	0.2
PI408263	34.92	0.31
PI408291	32.72	0.16
PI408298A	27.42	1.76
PI408299	49.06	0.88
PI408334	32.78	0.37
PI416813	48.18	0.39
PI416888	41.57	0.62
PI416892	45.32	1.85
PI416947	40.28	0.28
PI417006	44.39	0.19
PI417021	49.2	4.57
PI417047	51.2	0.8
PI417159	61.21	0.67
PI417206	38.7	0.34
PI417238	36.72	0.84
PI417270	40.98	0.13
PI417322	37.53	0.72
PI423743B	58.05	1.95
PI423750	33.96	0.15
PI423763	34.39	0.49
PI423823	56.59	0.49
PI423830B	35.24	0.22
PI423909	33.04	0.54
PI424233	38.56	0.12
PI424237A	47.06	0.37
PI424250A	41.56	0.37
PI424255B	36.51	0.6
PI424292	35.93	0.18
PI424313	24.15	0.16
PI424314	32.4	0.96
PI424322	37.42	0.13
PI424377	34.62	0.55
PI424385	34.49	1.46
PI424450	29.92	0.09
PI424459	41.2	0.87
PI424470	27.96	1.35
PI424484B	37.34	0.31
PI424493A	43.89	0.17
PI424516	28.03	1.21
PI424518	34.58	1.28
PI424537	33.96	0.28
PI424546A	37.5	0.15
PI424558A	31.51	0.52
PI424564	26.74	0.18
PI424574	32.87	0.84
PI424586	45.76	0.37
PI424590A	46.92	0.72
PI424590B	38.73	0.18
PI437734	44.5	0.26
PI438300	30.32	0.2
PI442007B	51.51	1.77
PI458031	41.96	0.79
PI458125	36.9	0.94
PI458141	50.85	1.08
PI458159	43.61	0.68
PI458245	57.57	0.2
PI506530	56.37	0.17
PI506555	47.27	0.26
PI506556	39.04	0.24
PI506569	41.3	0.44
PI506570	44.53	0.12
PI506593	46.53	0.34
PI506637	45.34	0.55
PI506679	44.82	0.23
PI506680	48.73	0.6
PI506730	50.49	0.59
PI506735A	42.57	0.1
PI506735B	43.26	0.21
PI506746	38.22	0.34
PI506752	51.77	0.32
PI506789	49.23	1.1
PI506903	44.16	0.44
PI506937	59.39	1.51
PI506990	55.66	1.02
PI507031	44.73	0.7
PI507042	55.26	1.5
PI507121	42.86	0.57
PI507123	35.27	0.28
PI507179	51.82	1.22
PI507336	42.66	0.61
PI507359	39.91	0.23
PI507428	38.93	0.68
PI507438	38.11	0.4
PI507449	39.25	0.51
PI507469	54.51	0.24
PI532469	69.18	5.81
PI548351	44.53	0.83
PI548624	43.97	1.67
PI561292A	38.6	0.62
PI561345	46.46	0.62
PI567764	54.74	0.66
PI578467	53.1	0.52
PI70243	26.69	0.48
PI81029-1	48.09	1.12
PI86134-1	29.89	0.24
PI86134-4	45.83	2.4
PI91684	32.67	0.35
PI96118	35.63	0.13
PI96550	28.73	0.64
PI96783	40.07	0.83
R05-1947(DeltaSoy947)	45.22	0.6
R07-10396	48.17	0.13
R07-10397	48.59	0.14
R07-589	42.37	0.35
R07-7628	40.12	0.18
R07-7722	45.26	0.38
R08-4004	43.48	0.48
R08-4011	42.56	0.94
R08-4014	73.43	0.76
R09-345	44.21	0.15
R10-2867	46.25	0.6
R10-2929	42.56	0.47
R11-3765	47.8	0.55
R11-3896	46.15	0.56
R12-2766	40.29	0.42
R12-2800	40.66	0.2
R12-2953	36.82	0.22
R12-2982	43.09	0.16
R12-3127	45.19	0.54
R12-9730	56.86	0.83
R12-9774	47.81	0.42
RM-9508(KK-08)	47.66	0.23
UA5612	33.21	0.09
V10-3637	36.6	0.49
V10-3653	38.97	0.44
V13-0329	46.92	0.22
V13-1559	45.08	0.26
V13-1644	48.76	0.26
V15-0354	55.21	0.71
V15-0357	51.02	0.97
V15-0414	52.63	0.63
V15-0424	36.97	0.37
V15-0518	43.34	0.44
V16-0141	55.35	0.41
V16-0511	35.56	0.12
V16-0521	34.46	0.54
V16-0565	58.58	1.34
V16-0611	39.45	0.25
V16-0624	51.77	0.59
V16-0658	41.07	0.43
V16-0684	50.13	0.71

## Sheet: VA 2019
Name	Sucrose	Alanine
JYC-1	63.44	1.43
MFL-159	45.35	0.42
PI181565	76.28	2.28
PI181569	48.19	0.41
PI187154	46.04	0.21
PI196149	83.12	3.67
PI200544	54.97	0.51
PI243527	84.55	4.79
PI243551	90.56	5.57
PI248510	73.57	1.84
PI248514	89.07	4.79
PI398222	50.6	2.78
PI398263	89.08	2.06
PI398401	75.08	3.51
PI398532	63.38	5.46
PI398735	76.32	5.78
PI398779	51.17	0.85
PI398891	33.96	0.62
PI398904	38.24	0.63
PI399053	87.24	3.58
PI407748	96.8	5.51
PI408051	57.08	0.41
PI408064	86.91	3.61
PI408065	45.28	1.48
PI408072	35.45	0.83
PI408076B	53.99	1.45
PI408125B	44.46	1.67
PI408179	38.36	1.65
PI408233B	58.53	1.3
PI408263	70.26	2.04
PI408291	47.4	1.79
PI408299	58.49	0.42
PI408334	41.69	0.42
PI416813	52.24	1.27
PI416888	85.08	1.47
PI416928	77.93	2.69
PI416947	93.32	3.62
PI417006	59.32	2.9
PI417047	80.7	1.26
PI417159	78.95	1.04
PI417163	61.04	3.06
PI417206	69.67	2.34
PI417238	58.15	0.63
PI417322	49.43	0.73
PI417491	59.85	6.08
PI423743B	69.35	2.55
PI423909	57.95	0.93
PI424189	56.93	3.33
PI424237A	51.6	0.21
PI424312	60.99	1.46
PI424459	46.27	2.5
PI424537	45.51	1.43
PI424571	34.43	0.63
PI424574	64.54	0.95
PI437734	86.81	3.03
PI442007B	50.12	1.45
PI458125	81.22	3.37
PI458136	44.25	4.13
PI458141	71.94	1.76
PI458159	57.64	1.76
PI458242	58.21	0.53
PI458251	106.66	4.51
PI506530	131.83	5.33
PI506556	45.12	0.2
PI506569	69.59	4.96
PI506570	76.01	1.93
PI506592	55.68	0.21
PI506593	77.52	2.86
PI506603	48.14	0.61
PI506606	47.61	0.81
PI506618	75.98	2.06
PI506679	53.66	0.31
PI506680	58.94	0.42
PI506730	78.06	3.01
PI506735A	73.38	0.41
PI506735B	92.82	1.66
PI506746	53.09	0.82
PI506752	54.28	0.72
PI506790	44	0.21
PI506797	59.09	1.03
PI506890	84.16	3.41
PI506990	85.77	4.17
PI507031	90.63	5.31
PI507042	65.39	6.23
PI507121	74.46	2.5
PI507123	67.84	4.52
PI507336	54.75	1.78
PI507359	70.67	1.64
PI507428	110.52	4.83
PI507469	78.58	1.05
PI509086	83.66	3.69
PI509093	68.94	3.25
PI548351	39.7	1.24
PI548457	68.65	1.73
PI548486	77.33	1.95
PI561293	65.95	4.27
PI567764	72.35	2.18
PI578467	41.28	0.32
PI578470	51.63	1.15
PI587587B	55.34	0.83
R05-1947(DeltaSoy947)	65.02	0.84
R07-10396	61.92	1.05
R07-10397	46.82	0.21
R07-7628	56.07	0.42
R07-7722	70.71	1.05
R08-4004	50.25	0.84
R08-4014	116.33	2.01
R09-345	55.98	0.63
R10-2867	75.79	1.79
R10-2929	56.87	0.21
R10-9266	82.38	2.76
R11-3765	91.24	1.97
R11-3896	62.64	0.73
R12-2728	68.62	0.42
R12-2766	61.38	0.42
R12-2800	57.11	0.52
R12-2953	40.2	0.21
R12-2982	73.15	1.16
R12-3127	87.38	2.32
R12-9730	85.99	2.3
R12-9752	64.8	0.63
R12-9774	65.42	0.86
RM-9508(KK-08)	39.08	0.21
UA5612	52.08	0.21
V09-4192	58.21	0.64
V13-0329	62.62	0.32
V13-1559	48.9	0.21
V13-1644	54.32	0.11
V15-0354	67.09	1.16
V15-0357	48.42	0.41
V15-0414	80.09	2.57
V16-0141	92.21	1.25
V16-0511	65.18	0.42
V16-0521	58.29	0.63
V16-0565	63.64	1.61
V16-0611	60.48	0.42
V16-0624	69.04	0.53
V16-0684	51.93	0.64
